# Supplementary material for: Unified solution of non-limit active and passive earth pressure of retaining wall considering soil arching effect
Source: PLoS One. 2025 Jun 24;20(6):e0326147. doi: 10.1371/journal.pone.0326147 (PMC12186913; doi:10.1371/journal.pone.0326147)
Supplement: S1 File — (ZIP) [file pone.0326147.s001.zip]

Archive with 7 entries (7 files):
- The values used to build graphs/Fig.2.xlsx
- The values used to build graphs/Fig.5(a).xlsx
- The values used to build graphs/Fig.5(b).xlsx
- The values used to build graphs/Fig.6(a).xlsx
- The values used to build graphs/Fig.6(b).xlsx
- The values used to build graphs/Fig.7.xlsx
- The values used to build graphs/Fig.8.xlsx
