# Supplementary material for: Unified solution of non-limit active and passive earth pressure of retaining wall considering soil arching effect
Source: PLoS One. 2025 Jun 24;20(6):e0326147. doi: 10.1371/journal.pone.0326147 (PMC12186913; doi:10.1371/journal.pone.0326147)
Supplement: S1 File — (ZIP) [file pone.0326147.s001.zip › The values used to build graphs/Fig.2.xlsx]

## Sheet: Sheet1
					Proposed		Zhang		Chen		Chang
				η	φm	η	φm	η	φm	η	φm
				0	40	-1	-40	0	28.2688	0	28.2688
				-0.9	39.7839	-0.95	-39.5993	0.1	32.7617	0.1	29.4419
				-0.8	39.5172	-0.9	-39.1645	0.2	35.0983	0.2	30.615
				-0.7	39.176	-0.85	-38.6909	0.3	36.5343	0.3	31.7882
				-0.6	38.7242	-0.8	-38.1727	0.4	37.5073	0.4	32.9613
				-0.5	38.0974	-0.75	-37.6028	0.5	38.2103	0.5	34.1344
				-0.4	37.1692	-0.7	-36.9724	0.6	38.7423	0.6	35.3075
				-0.3	35.6523	-0.65	-36.2707	0.7	39.159	0.7	36.4806
				-0.2	32.72	-0.6	-35.4839	0.8	39.4941	0.8	37.6538
				-0.1	24.5677	-0.55	-34.5942	0.9	39.7696	0.9	38.8269
				-0.05	11.2322	-0.5	-33.5781	1	40	1	40
				-0.036	0	-0.45	-32.404
				-0.01	21.52	-0.4	-31.0283
				0	28.2671	-0.35	-29.3883
				0.1	32.8301	-0.3	-27.3908
				0.2	34.4431	-0.25	-24.8891
				0.3	35.5918	-0.2	-21.6364
				0.4	36.5065	-0.15	-17.1762
				0.5	37.2751	-0.1	-10.5393
				0.6	37.942	-0.05	0.8612
				0.7	38.5335	0	28.2682
				0.8	39.0661	0.05	34.0509
				0.9	39.5516	0.1	36.1528
				1	40	0.15	37.2414
						0.2	37.9074
						0.25	38.3569
						0.3	38.6807
						0.35	38.9252
						0.4	39.1162
						0.45	39.2696
						0.5	39.3955
						0.55	39.5007
						0.6	39.5899
						0.65	39.6665
						0.7	39.733
						0.75	39.7913
						0.8	39.8428
						0.85	39.8886
						0.9	39.9296
						0.95	39.9665
						1	40
