# Supplementary material for: Unified solution of non-limit active and passive earth pressure of retaining wall considering soil arching effect
Source: PLoS One. 2025 Jun 24;20(6):e0326147. doi: 10.1371/journal.pone.0326147 (PMC12186913; doi:10.1371/journal.pone.0326147)
Supplement: S1 File — (ZIP) [file pone.0326147.s001.zip › The values used to build graphs/Fig.6(a).xlsx]

## Sheet: Sheet1
				Proposed		Cai et al.		Cao et al.		Rankine		Coulomb
				phm	y	phm	y	phm	y	phm	y	phm	y
				0	0	0	0	0	0	5.68065	0.04711	0	0
				2.4774	0.05	4.44495	0.09995	6.03735	0.09995	9.66386	0.09717	33.1	0.45
				5.046	0.1	7.25107	0.14983	9.10562	0.14983	9.90584	0.14956
				7.7343	0.15	10.5135	0.1988	12.4943	0.2005	10.8551	0.19962
				10.5856	0.2	14.5334	0.24947	16.0092	0.25208	18.0956	0.2512
				13.67	0.25	19.6504	0.30027	19.9028	0.29935	23.6237	0.29973
				17.1114	0.3	27.0589	0.35015	24.1848	0.35263	28.2025	0.34897
				21.1567	0.35	39.701	0.39912	37.8464	0.45148	32.9117	0.39984
				26.4091	0.4	68.11	0.45			32.0974	0.4513
				35.0537	0.45
