# Supplementary material for: Unified solution of non-limit active and passive earth pressure of retaining wall considering soil arching effect
Source: PLoS One. 2025 Jun 24;20(6):e0326147. doi: 10.1371/journal.pone.0326147 (PMC12186913; doi:10.1371/journal.pone.0326147)
Supplement: S1 File — (ZIP) [file pone.0326147.s001.zip › The values used to build graphs/Fig.6(b).xlsx]

## Sheet: Sheet1
	S/H=0,Proposed		S/H=-0.005,Proposed		S/H=0.02,Proposed		S/H=0.05,Proposed		S/H=-0.1,Proposed		S/H=0,Experimental value		S/H=-0.005,Experimental value		S/H=0.02,Experimental value		S/H=0.05,Experimental value		S/H=-0.1,Experimental value
	phm	y	phm	y	phm	y	phm	y	phm	y	phm	y	phm	y	phm	y	phm	y	phm	y
	0	0	0	0	0	0	0	0	0	0	0.37591	0.04711	2.55365	0.04945	3.87518	0.04863	3.87518	0.04793	3.72671	0.0484
	0.3956	0.05	1.0279	0.05	1.789	0.05	2.2394	0.05	2.4613	0.05	0.85985	0.09951	3.03759	0.09869	4.71277	0.10021	7.37445	0.09869	5.19942	0.1006
	0.7875	0.1	2.0609	0.1	3.6166	0.1	4.5472	0.1	5.0082	0.1	1.82773	0.14956	4.35912	0.15027	6.51824	0.15179	10.0175	0.14874	7.28732	0.15198
	1.1749	0.15	3.1003	0.15	5.4941	0.15	6.9444	0.15	7.6672	0.15	2.0697	0.1988	6.14854	0.1981	9.66386	0.1988	12.5489	0.19962	12.1715	0.1988
	1.5562	0.2	4.1482	0.2	7.4386	0.2	9.4625	0.2	10.4786	0.2	1.58576	0.24968	3.39124	0.25038	6.16459	0.25038	13.0328	0.25272	8.62954	0.25018
	1.9295	0.25	5.2077	0.25	9.4771	0.25	12.1521	0.25	13.5074	0.25	2.9073	0.30043	6.40657	0.29973	11.823	0.30043	21.7066	0.30043	16.8134	0.30086
	2.2913	0.3	6.2843	0.3	11.6562	0.3	15.102	0.3	16.868	0.3	2.42335	0.34897	6.51824	0.34897	12.065	0.35131	27.123	0.35131	19.6283	0.35072
	2.6351	0.35	7.3879	0.35	14.0668	0.35	18.4873	0.35	20.788	0.35	3.03759	0.40055	5.68065	0.40055	12.1952	0.40359	24.7219	0.40055	17.9132	0.39906
	2.9471	0.4	8.5417	0.4	16.923	0.4	22.7297	0.4	25.8203	0.4	3.7635	0.4499	4.95474	0.45212	12.6606	0.45212	30.25	0.45212	21.6975	0.45044
	3.1838	0.45	9.8203	0.45	20.9614	0.45	29.3243	0.45	33.955	0.45
